# Supplementary material for: Antipsychotic Medication Influences the Discriminative Value of Acylethanolamides as Biomarkers of Substance Use Disorder
Source: Int J Mol Sci. 2023 May 27;24(11):9371. doi: 10.3390/ijms24119371 (PMC10253203; doi:10.3390/ijms24119371)
Supplement: Supplementary file 1 [file ijms-24-09371-s001.zip]

Archive with 1 entries (1 files):
- ijms-2269849-supplementary.pdf
